# Supplementary material for: Genomic Analysis of Pseudomonas asiatica JP233: An Efficient Phosphate-Solubilizing Bacterium
Source: Genes (Basel). 2022 Dec 5;13(12):2290. doi: 10.3390/genes13122290 (PMC9777792; doi:10.3390/genes13122290)
Supplement: Supplementary file 1 [file genes-13-02290-s001.zip]

Archive with 1 entries (1 files):
- genes-2028583-supplementary.pdf
